# Supplementary material for: Identification of key immune genes for sepsis-induced ARDS based on bioinformatics analysis
Source: Bioengineered. 2021 Dec 30;13(1):697–708. doi: 10.1080/21655979.2021.2012621 (PMC8805974; doi:10.1080/21655979.2021.2012621)
Supplement: Supplemental Material [file KBIE_A_2012621_SM7191.zip]

Archive with 2 entries (1 files):
- supplementary/
- supplementary/Supplementary Figure 1.tif
